# Supplementary material for: Putative C2H2 Transcription Factor AflZKS3 Regulates Aflatoxin and Pathogenicity in Aspergillus flavus
Source: Toxins (Basel). 2022 Dec 17;14(12):883. doi: 10.3390/toxins14120883 (PMC9786134; doi:10.3390/toxins14120883)
Supplement: Supplementary file 1 [file toxins-14-00883-s001.zip]

Archive with 1 entries (1 files):
- toxins-2060713-supplementary.pdf
